# Supplementary material for: Begoniayenyeniae (Begoniaceae), a new species from Endau Rompin National Park, Johor, Malaysia
Source: PhytoKeys. 2018 Nov 1;(110):23–37. doi: 10.3897/phytokeys.110.25846 (PMC6224366; doi:10.3897/phytokeys.110.25846)
Supplement: XML Treatment for Begonia yenyeniae [file phytokeys.110.25846-treatment1.xml]

<!DOCTYPE tp:taxon-treatment
  PUBLIC "-//TaxonX//DTD Taxonomic Treatment Publishing DTD v0 20100105//EN" "tax-treatment-NSO.dtd">
<tp:taxon-treatment xmlns:tp="http://www.plazi.org/taxpub"><tp:treatment-meta><kwd-group><label>Taxon classification</label><kwd><named-content xmlns:xlink="http://www.w3.org/1999/xlink" content-type="kingdom">Plantae</named-content></kwd><kwd><named-content xmlns:xlink="http://www.w3.org/1999/xlink" content-type="order">Cucurbitales</named-content></kwd><kwd><named-content xmlns:xlink="http://www.w3.org/1999/xlink" content-type="family">Begoniaceae</named-content></kwd></kwd-group><mixed-citation publication-type="journal"><person-group><name><surname>Tan</surname><given-names>Joanne Pei-Chih</given-names></name><name><surname>Tam</surname><given-names>Sheh May</given-names></name><name><surname>Kiew</surname><given-names>Ruth</given-names></name></person-group><article-title><italic><tp:taxon-name><tp:taxon-name-part taxon-name-part-type="genus" reg="Begonia">Begonia</tp:taxon-name-part><tp:taxon-name-part taxon-name-part-type="species" reg="yenyeniae">yenyeniae</tp:taxon-name-part></tp:taxon-name></italic> (<tp:taxon-name><tp:taxon-name-part taxon-name-part-type="family">Begoniaceae</tp:taxon-name-part></tp:taxon-name>), a new species from Endau Rompin National Park, Johor, Malaysia</article-title><source>PhytoKeys</source><day>1</day><month>11</month><year>2018</year><volume>2018</volume><issue>110</issue><fpage>23</fpage><lpage>37</lpage><pub-id pub-id-type="doi">10.3897/phytokeys.110.25846</pub-id></mixed-citation></tp:treatment-meta><tp:nomenclature><tp:taxon-name>
              <tp:taxon-name-part taxon-name-part-type="genus" reg="Begonia">Begonia</tp:taxon-name-part>
              <tp:taxon-name-part taxon-name-part-type="species" reg="yenyeniae">yenyeniae</tp:taxon-name-part>
              <object-id xmlns:xlink="http://www.w3.org/1999/xlink" content-type="ipni" xlink:type="simple">urn:lsid:ipni.org:names:77191563-1</object-id>
            </tp:taxon-name><tp:taxon-authority>J.P.C.Tan</tp:taxon-authority><tp:taxon-status xmlns:xlink="http://www.w3.org/1999/xlink" xlink:type="simple">sp. nov.</tp:taxon-status><xref ref-type="fig" rid="F2">Figure 2</xref></tp:nomenclature><tp:treatment-sec sec-type="Section" id="SECID0EXOAE"><title>Section.</title><p><italic><tp:taxon-name><tp:taxon-name-part taxon-name-part-type="genus" reg="Jackia">Jackia</tp:taxon-name-part></tp:taxon-name></italic> M.Hughes</p></tp:treatment-sec><tp:treatment-sec sec-type="diagnosis" id="SECID0EEPAE"><title>Diagnosis.</title><p>Similar to <italic><tp:taxon-name><tp:taxon-name-part taxon-name-part-type="genus" reg="Begonia">Begonia</tp:taxon-name-part><tp:taxon-name-part taxon-name-part-type="species" reg="rajah">rajah</tp:taxon-name-part></tp:taxon-name></italic> Ridl. (1894:213) in its handsome leaves, striking brownish-pink to brownish-red with greenish-yellow veins in young leaves becoming bronzy variegation at maturity; in its creeping growth habit, number of tepals in male (4 tepals) and female flowers (3), palmate leaf venation and many-flowered cymes, but several notable characters distinguish the new species, including its orbicular-reniform leaf blades (vs. subrotund with an abruptly acute apex in <italic><tp:taxon-name><tp:taxon-name-part taxon-name-part-type="genus" reg="Begonia">B.</tp:taxon-name-part><tp:taxon-name-part taxon-name-part-type="species" reg="rajah">rajah</tp:taxon-name-part></tp:taxon-name></italic>), smaller stipules, 9–12 × 3–4 mm, three times longer than wide (vs. 15–20 × 10–12 mm, less than twice as long as wide), smaller ovate or obovate bracts 2–3 × 1.5–2 mm (vs. bracts bowl-shaped, wide ovate, 5–8 × 7.5–8 mm), margin shallowly crenate (vs. margin angular), bullate leaf surface (vs. conspicuously pronounced bullate). Furthermore, the leaf colour of cultivated <italic><tp:taxon-name><tp:taxon-name-part taxon-name-part-type="genus" reg="Begonia">B.</tp:taxon-name-part><tp:taxon-name-part taxon-name-part-type="species" reg="rajah">rajah</tp:taxon-name-part></tp:taxon-name></italic> is more vivid and, in contrast, its tepals, stipules and bracts are also a deeper shade of pink, compared to those of <italic><tp:taxon-name><tp:taxon-name-part taxon-name-part-type="genus" reg="Begonia">B.</tp:taxon-name-part><tp:taxon-name-part taxon-name-part-type="species" reg="yenyeniae">yenyeniae</tp:taxon-name-part></tp:taxon-name></italic>.</p><p>It is also similar to <italic><tp:taxon-name><tp:taxon-name-part taxon-name-part-type="genus" reg="Begonia">B.</tp:taxon-name-part><tp:taxon-name-part taxon-name-part-type="species" reg="reginula">reginula</tp:taxon-name-part></tp:taxon-name></italic><xref ref-type="bibr" rid="B10">Kiew (2005</xref>: 218) in its habit, leaf colour, less pronounced bullate blade, palmate venation, bracts, ovary with 3 equal wings of similar shape, but <italic><tp:taxon-name><tp:taxon-name-part taxon-name-part-type="genus" reg="Begonia">B.</tp:taxon-name-part><tp:taxon-name-part taxon-name-part-type="species" reg="yenyeniae">yenyeniae</tp:taxon-name-part></tp:taxon-name></italic> is different in its relatively smaller and narrower tepals 5–7 × 6 mm (vs. 6–10 × 9–11 mm in <italic><tp:taxon-name><tp:taxon-name-part taxon-name-part-type="genus" reg="Begonia">B.</tp:taxon-name-part><tp:taxon-name-part taxon-name-part-type="species" reg="reginula">reginula</tp:taxon-name-part></tp:taxon-name></italic>), 3 in male or 4 tepals in female flowers (vs. 2 tepals in both male and female flowers) and rounded base (vs. subcordate), stipules with prominently keeled (vs. keel absent), and apex rounded (vs. apex attenuate).</p><p>Although molecular data indicate a close relationship to <italic><tp:taxon-name><tp:taxon-name-part taxon-name-part-type="genus" reg="Begonia">B.</tp:taxon-name-part><tp:taxon-name-part taxon-name-part-type="species" reg="foxworthyi">foxworthyi</tp:taxon-name-part></tp:taxon-name></italic> ((1925: 311), the latter species is morphologically distinct in its conspicuously oblique leaf with an acute to acuminate apex (vs. orbicular-reniform with a rounded apex), its entire margin (vs. crenate) and plain green, non-bullate leaf surface (vs. purplish-green to brownish-purple and bullate) and its male flowers with 2 tepals (vs. 4 tepals). In addition, it usually grows on limestone substrates (vs. confined to granite substrates.</p></tp:treatment-sec><tp:treatment-sec sec-type="material" id="SECID0EMSAE"><title>Type.</title><p>Peninsular Malaysia. Johor, Mersing, Endau-Rompin National Park, Sungai Selai, 14 April 2018, Kiew FRI 81950 (holotype E!; iso-: K!, SAR!, <named-content xmlns:xlink="http://www.w3.org/1999/xlink" content-type="dwc:institutional_code" xlink:type="simple">SING</named-content>!).</p></tp:treatment-sec><tp:treatment-sec sec-type="description" id="SECID0EXSAE"><title>Description.</title><p>Lithophytic herb with rhizomatous stem. Indumentum of soft hairs, usually cream- coloured, sparse on stipules (mostly on the keel and 0.5–1.5 mm long), petioles more densely hairy towards blade (2–3 mm), leaf margin (hairs ca. 1 mm) and veins beneath (ca. 1 mm) but sparse (ca. 0.5 mm) or absent on ventral surface of outer tepals and on peduncle hairs hardly visible to the naked eye. <bold>Stems</bold> creeping, apex usually slightly erect, branched, 5–9 mm thick, light yellowish-green; stipules 3 per node, two triangular, abruptly narrowed to an attenuate apex terminating in a hair, keeled from base to apex, margin entire and translucent, 9–12 × 3–4 mm, pale yellowish-green, one narrowly lanceolate, ca. 3 mm long, persistent. <bold>Leaves</bold> tufted, alternate, 2–3 mm apart; petioles terete, 2.5–3.5 mm across, up to 12.5 cm long, pale brownish-pink to darker pink towards blade; blades thinly succulent, glabrous, orbicular-reniform, asymmetric, 8–11.5 × 9.5–13.5 cm, scarcely angular, margin somewhat crenate with acute teeth bent abruptly downwards between teeth, ciliate, basal lobes cordate, overlapping when mature, moderately raised between veins, light purplish-green to dull brownish-purple, young blades brownish-pink to brownish-red, paler beneath; veins palmate, slightly prominent towards the base but impressed where branched towards the margin, prominent beneath, lateral veins ca. 2–3 pairs, greenish-yellow when young and whitish-green when mature. <bold>Inflorescences</bold> axillary, more or less erect, 10–23 cm long, brownish-red, peduncles 8–18.5 cm long, two main branches 2–3 cm long, pedicels 6–9 mm; bracts in pairs at node of peduncle, glabrous, elliptic-ovate or obovate, margin towards apex laciniate, 2–3 × 1.5–2 mm, light yellowish-green sometimes with a faint tinge of pink, persistent. <bold>Male flowers</bold> with 4 tepals, margin entire, 1–1.2 × 1.1–1.4 cm; outer 2 tepals rotund, concave at centre, 5–7 × 6 mm, pale greenish-white or light pink or pale pinkish-white, inner 2 tepals obovate, apex rounded or sometimes retuse and impressed along centre, ca. 5 × 3 mm, white; stamens numerous, torus ca. 1 mm long, stamen mass globose, symmetric, ca. 2.5 mm across; anthers obovoid-oblong, tip emarginate, ca. 0.5 mm long, dehiscing through 2 longitudinal slits. <bold>Female flowers</bold> with a light yellowish-green ovary sometimes with faint light pink tinge, ca. 5.5 × 9 mm, locules 3, wings 3 equal, placentation axile, 1 placenta per locule, each placenta usually with 2 minute branches at the base; usually tepals 3, outer 2 tepals, rotund, concave at centre, ca. 4 × 4.5 mm, white with faint green tinge; styles and stigmas 3, 1.5–2 mm, style light greenish-yellow, stigma pale yellow, papillose, spiral band. <bold>Capsules</bold> ca. 6 ×12 mm, locules 3, splitting longitudinally between locules, wing 3 equal, ca. 4 mm wide, surface glabrous, styles and stigmas persisting after tepals have fallen, dangling on a fine, thread-like pedicel ca. 5.5 mm long. <bold>Seeds</bold> numerous, barrel-shaped, 0.3–0.34 × 0.2–0.22 mm, collar cells slightly more than half the seed length, surface sculptured.</p></tp:treatment-sec><tp:treatment-sec sec-type="distribution" id="SECID0ENTAE"><title>Distribution.</title><p>Endemic in Peninsular Malaysia, Johor, Mersing District, Endau-Rompin National Park, Sungai Selai. It is apparently a rare species as it is known only from the type locality in Endau Rompin National Park.</p></tp:treatment-sec><tp:treatment-sec sec-type="etymology" id="SECID0ESTAE"><title>Etymology.</title><p>Named after Dr Sam Yen-Yen, Malaysian botanist, specialist in <tp:taxon-name><tp:taxon-name-part taxon-name-part-type="family">Zingiberaceae</tp:taxon-name-part></tp:taxon-name> who first discovered the species and recognised its potential as an ornamental plant.</p></tp:treatment-sec><tp:treatment-sec sec-type="conservation status" id="SECID0E4TAE"><title>Conservation status.</title><p>Critically Endangered CR B2ab(iii, v), D1. Although the type locality is within a Totally Protected Area, it is known from only one population about 1.5 km<sup>2</sup> and its habitat is threatened by ecotourism activity and illegal collecting. The area of observed population covers about 1.5 km<sup>2</sup> (P.T. Ong pers. comm.).</p></tp:treatment-sec><tp:treatment-sec sec-type="ecology" id="SECID0EHUAE"><title>Ecology.</title><p>In primary lowland mixed dipterocarp forest, growing on moss-covered rocks, rarely epiphytic, near a waterfall in deep shade.</p></tp:treatment-sec><tp:treatment-sec sec-type="notes" id="SECID0EMUAE"><title>Note.</title><p>The ovary of species in section <tp:taxon-name><tp:taxon-name-part taxon-name-part-type="section" reg="Jackia">Jackia</tp:taxon-name-part></tp:taxon-name> have three locules, each with an unbranched placenta, but in this species two vestigial branches are present near the base of the placenta (Figure <xref ref-type="fig" rid="F2">2G</xref>). This is also seen, but is less pronounced, in <italic><tp:taxon-name><tp:taxon-name-part taxon-name-part-type="genus" reg="Begonia">B.</tp:taxon-name-part><tp:taxon-name-part taxon-name-part-type="species" reg="rajah">rajah</tp:taxon-name-part></tp:taxon-name></italic>.</p><fig id="F2" position="float" orientation="portrait"><label>Figure 2.</label><caption><p><italic><tp:taxon-name><tp:taxon-name-part taxon-name-part-type="genus" reg="Begonia">Begonia</tp:taxon-name-part><tp:taxon-name-part taxon-name-part-type="species" reg="yenyeniae">yenyeniae</tp:taxon-name-part></tp:taxon-name></italic> J.P.C.Tan, sp. nov. <bold>A</bold> Side and front view female flower <bold>B</bold> Back and front view of male flower <bold>C</bold> Stamen mass <bold>D</bold> Anthers <bold>E</bold> Habitat: moss-covered rocky slope by waterfall <bold>F</bold> Young fruit with stigma still attached <bold>G</bold> Transverse section of fruit <bold>H</bold> Seeds <bold>I</bold> Mature leaf <bold>J</bold> Upper leaf surface (moderately bullate) <bold>K</bold> Veins completely prominent on lower leaf surface <bold>L</bold> Petiole <bold>M</bold> Young blade <bold>N</bold> Stipules <bold>O–Q</bold> Upper, lower and side view of leaf margin <bold>R</bold> A pair of bracts and bracteole at peduncle and rachis; hairs scarcely on ventral surface of outer tepals. (Photographs by <bold>E</bold> Y.Y. Sam, <bold>D</bold> P.T. Ong)</p></caption><graphic xmlns:xlink="http://www.w3.org/1999/xlink" xlink:href="phytokeys-110-023-g002.jpg" id="oo_239606.jpg" position="float" orientation="portrait" xlink:type="simple"/></fig></tp:treatment-sec><tp:treatment-sec sec-type="material" id="SECID0EBXAE"><title>Other specimens examined.</title><p><bold>Peninsular Malaysia.</bold> Johor: Mersing, Endau-Rompin National Park, Sungai Selai, 15 Aug 2002, Sam et al. FRI 47082 (<abbrev xmlns:xlink="http://www.w3.org/1999/xlink" content-type="institution" xlink:title="Kepong Herbarium" id="ABBRID0EJXAE" xlink:type="simple">KEP</abbrev>!), 24 July 2012, Hairul et al. FRI 78570 (<abbrev xmlns:xlink="http://www.w3.org/1999/xlink" content-type="institution" xlink:title="Kepong Herbarium" id="ABBRID0EOXAE" xlink:type="simple">KEP</abbrev>!, <named-content xmlns:xlink="http://www.w3.org/1999/xlink" content-type="dwc:institutional_code" xlink:type="simple">SING</named-content>!).</p></tp:treatment-sec><ref-list><ref id="B10"><mixed-citation xmlns:xlink="http://www.w3.org/1999/xlink" xlink:type="simple"><person-group><name name-style="western"><surname>Kiew</surname><given-names>R</given-names></name></person-group> (<year>2005</year>) Begonias of Peninsular Malaysia. Natural History Publications (Borneo) Sdn. Bhd., Kota Kinabalu, Malaysia, 1–308.</mixed-citation></ref></ref-list></tp:taxon-treatment>
