# Supplementary material for: Begoniayenyeniae (Begoniaceae), a new species from Endau Rompin National Park, Johor, Malaysia
Source: PhytoKeys. 2018 Nov 1;(110):23–37. doi: 10.3897/phytokeys.110.25846 (PMC6224366; doi:10.3897/phytokeys.110.25846)
Supplement: XML Treatment for Begonia rajah [file phytokeys.110.25846-treatment2.xml]

<!DOCTYPE tp:taxon-treatment
  PUBLIC "-//TaxonX//DTD Taxonomic Treatment Publishing DTD v0 20100105//EN" "tax-treatment-NSO.dtd">
<tp:taxon-treatment xmlns:tp="http://www.plazi.org/taxpub"><tp:treatment-meta><kwd-group><label>Taxon classification</label><kwd><named-content xmlns:xlink="http://www.w3.org/1999/xlink" content-type="kingdom">Plantae</named-content></kwd><kwd><named-content xmlns:xlink="http://www.w3.org/1999/xlink" content-type="order">Cucurbitales</named-content></kwd><kwd><named-content xmlns:xlink="http://www.w3.org/1999/xlink" content-type="family">Begoniaceae</named-content></kwd></kwd-group><mixed-citation publication-type="journal"><person-group><name><surname>Tan</surname><given-names>Joanne Pei-Chih</given-names></name><name><surname>Tam</surname><given-names>Sheh May</given-names></name><name><surname>Kiew</surname><given-names>Ruth</given-names></name></person-group><article-title><italic><tp:taxon-name><tp:taxon-name-part taxon-name-part-type="genus" reg="Begonia">Begonia</tp:taxon-name-part><tp:taxon-name-part taxon-name-part-type="species" reg="yenyeniae">yenyeniae</tp:taxon-name-part></tp:taxon-name></italic> (<tp:taxon-name><tp:taxon-name-part taxon-name-part-type="family">Begoniaceae</tp:taxon-name-part></tp:taxon-name>), a new species from Endau Rompin National Park, Johor, Malaysia</article-title><source>PhytoKeys</source><day>1</day><month>11</month><year>2018</year><volume>2018</volume><issue>110</issue><fpage>23</fpage><lpage>37</lpage><pub-id pub-id-type="doi">10.3897/phytokeys.110.25846</pub-id></mixed-citation></tp:treatment-meta><tp:nomenclature><tp:taxon-name>
              <tp:taxon-name-part taxon-name-part-type="genus" reg="Begonia">Begonia</tp:taxon-name-part>
              <tp:taxon-name-part taxon-name-part-type="species" reg="rajah">rajah</tp:taxon-name-part>
            </tp:taxon-name><tp:taxon-authority>Ridl. ex Rolfe</tp:taxon-authority><xref ref-type="fig" rid="F1">Figure 1</xref><xref ref-type="fig" rid="F3">, 3</xref><tp:nomenclature-citation-list><tp:nomenclature-citation><tp:taxon-name>
                  <tp:taxon-name-part taxon-name-part-type="genus" reg="Begonia"/>
                  <tp:taxon-name-part taxon-name-part-type="species" reg="rajah"/>
                </tp:taxon-name><comment>Gardeners’ Chronicle XVI (1894) 213, nom. nud.; Rolfe, Bulletin of Miscellaneous Information (1914) 327; Irmscher, Mitteilungen aus dem Institut für allgemeine Botanik in Hamburg 8 (1929) 96; Tebbitt, Begonias: Cultivation, Identification, and Natural History (2005) 198; Kiew, Begonias of Peninsular Malaysia (2005) 216, pro parte. </comment></tp:nomenclature-citation></tp:nomenclature-citation-list></tp:nomenclature><tp:treatment-sec sec-type="Section" id="SECID0EFZAE"><title>Section.</title><p><italic><tp:taxon-name><tp:taxon-name-part taxon-name-part-type="genus" reg="Jackia">Jackia</tp:taxon-name-part></tp:taxon-name></italic> M.Hughes</p></tp:treatment-sec><tp:treatment-sec sec-type="material" id="SECID0ESZAE"><title>Type.</title><p>Peninsular Malaysia. Terengganu, 1892, <italic>Native collector s.n.</italic> (holotype <named-content xmlns:xlink="http://www.w3.org/1999/xlink" content-type="dwc:institutional_code" xlink:type="simple">SING</named-content> ex K!). <bold>Description.</bold> Dwarf herb with rhizomatous stem. Indumentum of soft hairs, usually pale pink, dense on stipule (1.5–2 mm long), petiole (cream-coloured, 2–4 mm), leaf margin (1–1.5 mm) and veins beneath (2–2.5 mm), peduncle (cream-coloured, 2–2.5 mm). <bold>Stems</bold> creeping, ca. 9 mm thick, light yellowish-green; stipules lanceolate-oblong or triangular, 15–20 × 6–10 mm, apex attenuate terminating in a hair, keeled from base to apex, margin entire and opaque, brownish-pink to scarlet, persistent. <bold>Leaves</bold> tufted, alternate, ca. 5 mm apart; petioles suberect, terete, ca. 5 mm across, 8–25 cm long, light yellowish-pink; blades rigid, succulent, glabrous, broadly ovate with an abruptly acute apex or radical oblique cordate, 7–15 × 6–15 cm, prominently bullate, margin ciliate, angular with abruptly acute teeth, basal lobes cordate, slightly overlapping when mature, notably dark brownish-purple blotches, polished shining surface, young blades brownish-pink to vivid brownish-red, paler beneath; veins palmate, prominent towards the base and slightly impressed near margin, prominent beneath, lateral veins ca. 1–3 pairs, greenish-yellow when young, yellowish-green when mature. <bold>Inflorescences</bold> axillary, almost erect, many-flowered cyme, 20–25 cm long, peduncles 7–12 cm long, brownish-pink, two main branches ca. 1.3 cm long, pedicels slender, ca. 1 cm; bracts in pairs at node of peduncle, glabrous, broadly ovate, bowl-shaped, subacute, margin laciniate 5–8 × 7.5–8 mm, light yellowish-pink, persistent; bracteole narrowly ovate, 2–3 mm long, pale yellowish-pink. <bold>Male flowers</bold> with 4 tepals, margin entire, ca. 1.8 cm across, rose pink; outer tepals 2, obovate-orbicular or elliptic-ovate, 6–8 × 5–8 mm, inner 2 tepals obovate or narrow oblong, apex rounded or sometimes retuse and impressed along centre, ca. 5 × 3 mm; stamen mass globose, symmetric, 3 × 2.5 mm; anthers broadly obovoid-oblong, tip rounded, ca. 0.7 mm long, dehiscing through 2 longitudinal slits. <bold>Female flowers</bold> with a pale pink ovary with darker pinkish margin, 7–8 mm, locules 3, placentation axile, 1 placenta per locule, each placenta usually with 2 minute branches at the base, usually 3 tepals rarely 2, outer 2 tepals widely elliptic-ovate, concave at centre, ca. 6–7 mm, pale pink; styles and stigmas 3, 2–2.5 mm, style light greenish-yellow, stigma pale yellow, papillose, spiral band. Capsules ca. 1.2 cm across, locules 3, splitting longitudinally between locules, surface glabrous, dangling on a fine, thread-like pedicel 1 cm long. <bold>Seeds</bold> not seen by us.</p><fig id="F3" position="float" orientation="portrait"><label>Figure 3.</label><caption><p><italic><tp:taxon-name><tp:taxon-name-part taxon-name-part-type="genus" reg="Begonia">Begonia</tp:taxon-name-part><tp:taxon-name-part taxon-name-part-type="species" reg="rajah">rajah</tp:taxon-name-part></tp:taxon-name></italic> Ridley (cultivated) <bold>A</bold> Upper leaf surface <bold>B</bold> under surface <bold>C</bold> Young blade.</p></caption><graphic xmlns:xlink="http://www.w3.org/1999/xlink" xlink:href="phytokeys-110-023-g003.jpg" id="oo_239612.jpg" position="float" orientation="portrait" xlink:type="simple"/></fig><fig id="F4" position="float" orientation="portrait"><label>Figure 4.</label><caption><p><italic><tp:taxon-name><tp:taxon-name-part taxon-name-part-type="genus" reg="Begonia">Begonia</tp:taxon-name-part><tp:taxon-name-part taxon-name-part-type="species" reg="reginula">reginula</tp:taxon-name-part></tp:taxon-name></italic> Kiew <bold>A</bold><italic>In situ</italic>: clinging to moss-covered granite boulders <bold>B</bold> Young blade <bold>C</bold> Mature leaf of coloured form.</p></caption><graphic xmlns:xlink="http://www.w3.org/1999/xlink" xlink:href="phytokeys-110-023-g004.jpg" id="oo_239613.jpg" position="float" orientation="portrait" xlink:type="simple"/></fig></tp:treatment-sec><tp:treatment-sec sec-type="distribution" id="SECID0EG3AE"><title>Distribution.</title><p>Endemic in Peninsular Malaysia, Terengganu (without specific locality). Apparently restricted in its distribution because, despite continuous botanical collecting in Terengganu and elsewhere in Peninsular Malaysia, it has not been re-found since it was first collected in 1892 (Kiew, 2005).</p><fig id="F5" position="float" orientation="portrait"><label>Figure 5.</label><caption><p>Part of the Bayesian 50% majority rule consensus tree from the analysis of chloroplast <italic>ndhF</italic>-<italic>rpl32</italic> region depicting relationships amongst <italic><tp:taxon-name><tp:taxon-name-part taxon-name-part-type="genus" reg="Begonia">B.</tp:taxon-name-part><tp:taxon-name-part taxon-name-part-type="species" reg="foxworthyi">foxworthyi</tp:taxon-name-part></tp:taxon-name></italic>, <italic><tp:taxon-name><tp:taxon-name-part taxon-name-part-type="genus" reg="Begonia">B.</tp:taxon-name-part><tp:taxon-name-part taxon-name-part-type="species" reg="rajah">rajah</tp:taxon-name-part></tp:taxon-name></italic>, <italic><tp:taxon-name><tp:taxon-name-part taxon-name-part-type="genus" reg="Begonia">B.</tp:taxon-name-part><tp:taxon-name-part taxon-name-part-type="species" reg="reginula">reginula</tp:taxon-name-part></tp:taxon-name></italic> and <italic><tp:taxon-name><tp:taxon-name-part taxon-name-part-type="genus" reg="Begonia">B.</tp:taxon-name-part><tp:taxon-name-part taxon-name-part-type="species" reg="yenyeniae">yenyeniae</tp:taxon-name-part></tp:taxon-name></italic>. The locality is indicated at the end of the species name for species with multiple samples. Numbers on the branches indicate Bayesian posterior probability (<abbrev xmlns:xlink="http://www.w3.org/1999/xlink" xlink:title="Bayesian posterior probability" xlink:type="simple">BPP</abbrev>) support values.</p></caption><graphic xmlns:xlink="http://www.w3.org/1999/xlink" xlink:href="phytokeys-110-023-g005.jpg" id="oo_239609.jpg" position="float" orientation="portrait" xlink:type="simple"/></fig><table-wrap id="T1" position="float" orientation="portrait"><label>Table 1.</label><caption><p><italic><tp:taxon-name><tp:taxon-name-part taxon-name-part-type="genus" reg="Begonia">Begonia</tp:taxon-name-part><tp:taxon-name-part taxon-name-part-type="species" reg="rajah">rajah</tp:taxon-name-part></tp:taxon-name></italic>, <italic><tp:taxon-name><tp:taxon-name-part taxon-name-part-type="genus" reg="Begonia">B.</tp:taxon-name-part><tp:taxon-name-part taxon-name-part-type="species" reg="yenyeniae">yenyeniae</tp:taxon-name-part></tp:taxon-name></italic>, <italic><tp:taxon-name><tp:taxon-name-part taxon-name-part-type="genus" reg="Begonia">B.</tp:taxon-name-part><tp:taxon-name-part taxon-name-part-type="species" reg="reginula">reginula</tp:taxon-name-part></tp:taxon-name></italic> and <italic><tp:taxon-name><tp:taxon-name-part taxon-name-part-type="genus" reg="Begonia">B.</tp:taxon-name-part><tp:taxon-name-part taxon-name-part-type="species" reg="foxworthyi">foxworthyi</tp:taxon-name-part></tp:taxon-name></italic> compared.</p></caption><table id="TID0EF5AE" rules="all"><tbody><tr><th rowspan="1" colspan="1">Character</th><th rowspan="1" colspan="1">
                      <italic><tp:taxon-name>
                          <tp:taxon-name-part taxon-name-part-type="genus" reg="Begonia">Begonia</tp:taxon-name-part>
                          <tp:taxon-name-part taxon-name-part-type="species" reg="rajah">rajah</tp:taxon-name-part>
                        </tp:taxon-name></italic>
                    </th><th rowspan="1" colspan="1"><italic><tp:taxon-name><tp:taxon-name-part taxon-name-part-type="genus" reg="Begonia">Begonia</tp:taxon-name-part><tp:taxon-name-part taxon-name-part-type="species" reg="yenyeniae">yenyeniae</tp:taxon-name-part></tp:taxon-name></italic> sp. nov.</th><th rowspan="1" colspan="1">
                      <italic><tp:taxon-name>
                          <tp:taxon-name-part taxon-name-part-type="genus" reg="Begonia">Begonia</tp:taxon-name-part>
                          <tp:taxon-name-part taxon-name-part-type="species" reg="reginula">reginula</tp:taxon-name-part>
                        </tp:taxon-name></italic>
                    </th><th rowspan="1" colspan="1">
                      <italic><tp:taxon-name>
                          <tp:taxon-name-part taxon-name-part-type="genus" reg="Begonia">Begonia</tp:taxon-name-part>
                          <tp:taxon-name-part taxon-name-part-type="species" reg="foxworthyi">foxworthyi</tp:taxon-name-part>
                        </tp:taxon-name></italic>
                    </th></tr><tr><td rowspan="1" colspan="1">Leaf: texture</td><td rowspan="2" colspan="1">thickly succulent polished shining prominent bullate</td><td rowspan="1" colspan="1">thinly succulent</td><td rowspan="2" colspan="1">thinly succulent slightly raised in between veins</td><td rowspan="1" colspan="1">thinly succulent</td></tr><tr><td rowspan="1" colspan="1">Surface</td><td rowspan="1" colspan="1">moderately raised in between veins</td><td rowspan="1" colspan="1">glossy, veins slightly impressed</td></tr><tr><td rowspan="3" colspan="1">Leaf shape</td><td rowspan="1" colspan="1">subrotund</td><td rowspan="1" colspan="1">orbicular-reniform</td><td rowspan="1" colspan="1">broadly ovate</td><td rowspan="1" colspan="1">almost rotund apex short- pointed</td></tr><tr><td rowspan="1" colspan="1">apex abruptly acute</td><td rowspan="1" colspan="1">apex rounded</td><td rowspan="1" colspan="1">apex abruptly attenuate angular</td><td rowspan="1" colspan="1">not angular</td></tr><tr><td rowspan="1" colspan="1">angular</td><td rowspan="1" colspan="1">scarcely angular</td><td rowspan="1" colspan="1"/><td rowspan="1" colspan="1"/></tr><tr><td rowspan="1" colspan="1">Tepal no. in male flower</td><td rowspan="1" colspan="1">4</td><td rowspan="1" colspan="1">4</td><td rowspan="1" colspan="1">2</td><td rowspan="1" colspan="1">2</td></tr><tr><td rowspan="1" colspan="1">Tepal no. in female flower</td><td rowspan="1" colspan="1">3</td><td rowspan="1" colspan="1">3</td><td rowspan="1" colspan="1">2</td><td rowspan="1" colspan="1">2</td></tr><tr><td rowspan="1" colspan="1">Outer tepal size (mm)</td><td rowspan="1" colspan="1">6–8 × 5–8</td><td rowspan="1" colspan="1">5–7 × 6</td><td rowspan="1" colspan="1">6–10 × 9–11</td><td rowspan="1" colspan="1">4–6 × 4–6</td></tr><tr><td rowspan="1" colspan="1">Outer tepal: shape</td><td rowspan="1" colspan="1">widely ovate or cordate</td><td rowspan="1" colspan="1">rotund</td><td rowspan="1" colspan="1">widely ovate or rotund</td><td rowspan="1" colspan="1">broadly ovate to rotund rounded</td></tr><tr><td rowspan="1" colspan="1">apex</td><td rowspan="1" colspan="1">obtuse</td><td rowspan="1" colspan="1">rounded</td><td rowspan="1" colspan="1">rounded or acute subcordate</td><td rowspan="1" colspan="1">subcordate</td></tr><tr><td rowspan="1" colspan="1">base</td><td rowspan="1" colspan="1">subcordate</td><td rowspan="1" colspan="1">rounded</td><td rowspan="1" colspan="1"/><td rowspan="1" colspan="1"/></tr><tr><td rowspan="1" colspan="1">Stipule: shape</td><td rowspan="1" colspan="1">lanceolate-oblong or triangular</td><td rowspan="1" colspan="1">narrowly triangular,</td><td rowspan="1" colspan="1">narrowly triangular,</td><td rowspan="1" colspan="1">narrowly triangular</td></tr><tr><td rowspan="1" colspan="1">size (mm)</td><td rowspan="1" colspan="1">15–20 × 10–12</td><td rowspan="1" colspan="1">9–12 × 3–4</td><td rowspan="1" colspan="1">5–7 × 2–3</td><td rowspan="1" colspan="1">7–12 × 2–5</td></tr><tr><td rowspan="1" colspan="1">colour</td><td rowspan="1" colspan="1">Brownish-pink to scarlet</td><td rowspan="1" colspan="1">light yellowish-green sometimes with a faint pink tinge</td><td rowspan="1" colspan="1">pale greenish yellow or reddish yellow</td><td rowspan="1" colspan="1">red</td></tr><tr><td rowspan="1" colspan="1">Keel on stipules</td><td rowspan="1" colspan="1">from base to apex</td><td rowspan="1" colspan="1">from base to apex</td><td rowspan="1" colspan="1">absent</td><td rowspan="1" colspan="1">from base to apex</td></tr><tr><td rowspan="1" colspan="1">Bract: shape</td><td rowspan="1" colspan="1">broadly ovate, bowl-shaped</td><td rowspan="1" colspan="1">elliptic-ovate or obovate, curved or flat</td><td rowspan="1" colspan="1">obovate, curved or flat</td><td rowspan="1" colspan="1">obovate, flat</td></tr><tr><td rowspan="1" colspan="1">size (mm)</td><td rowspan="1" colspan="1">5–8 × 7.5–8</td><td rowspan="1" colspan="1">2–3 × 1.5–2</td><td rowspan="1" colspan="1">3–4 × 1–3</td><td rowspan="1" colspan="1">4–6 × 2–4</td></tr><tr><td rowspan="1" colspan="1">Hair density:</td><td rowspan="1" colspan="1"/><td rowspan="1" colspan="1"/><td rowspan="1" colspan="1"/><td rowspan="1" colspan="1"/></tr><tr><td rowspan="1" colspan="1">petioles</td><td rowspan="1" colspan="1">hairy</td><td rowspan="1" colspan="1">sparsely hairy, more hairy near leaf base</td><td rowspan="1" colspan="1">sparsely hairy</td><td rowspan="1" colspan="1">densely hairy</td></tr><tr><td rowspan="1" colspan="1">stipules</td><td rowspan="1" colspan="1">densely hairy</td><td rowspan="1" colspan="1">sparsely hairy</td><td rowspan="1" colspan="1">hairy</td><td rowspan="1" colspan="1">densely hairy</td></tr><tr><td rowspan="1" colspan="1">peduncles</td><td rowspan="1" colspan="1">hairy</td><td rowspan="1" colspan="1">sparsely covered, hairs inconspicuous</td><td rowspan="1" colspan="1">without hairs</td><td rowspan="1" colspan="1">sparsely hairy</td></tr><tr><td rowspan="1" colspan="1">Ovary colour</td><td rowspan="1" colspan="1">pink or pale pink</td><td rowspan="1" colspan="1">light yellowish-green</td><td rowspan="1" colspan="1">light yellowish-green</td><td rowspan="1" colspan="1">reddish or dark pink</td></tr></tbody></table></table-wrap></tp:treatment-sec><tp:treatment-sec sec-type="etymology" id="SECID0ERMAG"><title>Etymology.</title><p>From a Sanskrit word <italic>raja</italic> = king, presumably referring to it as the most beautiful begonia species.</p></tp:treatment-sec><tp:treatment-sec sec-type="conservation status" id="SECID0EZMAG"><title>Conservation status.</title><p>Extinct in the Wild (<abbrev xmlns:xlink="http://www.w3.org/1999/xlink" xlink:title="Extinct in the Wild" id="ABBRID0E6MAG" xlink:type="simple">EW</abbrev>). However, it survives in cultivation since its first introduction into cultivation in 1894 (<xref ref-type="bibr" rid="B2">Anonymous 1894b</xref>, <xref ref-type="bibr" rid="B3">1895</xref>).</p></tp:treatment-sec><tp:treatment-sec sec-type="ecology" id="SECID0ELNAG"><title>Ecology.</title><p>Its natural habitat is not known but judging from its growth requirements in cultivation, it probably grew in cool and shaded conditions. <bold>Other specimens examined. Peninsular Malaysia.</bold> Herbarium specimens made from cultivated plants in Royal Botanic Gardens, Kew Anonymous s.n. 1903 (K!); Sander F. et al., s.n. 1913 (K!); Anonymous s.n. August 1913 (K!).</p></tp:treatment-sec><tp:treatment-sec><!--Section generated to contain objects referenced in tp:taxon-treatment.--><fig id="F1" position="float" orientation="portrait"><label>Figure 1.</label><caption><p>Watercolour painting of <italic><tp:taxon-name><tp:taxon-name-part taxon-name-part-type="genus" reg="Begonia">Begonia</tp:taxon-name-part><tp:taxon-name-part taxon-name-part-type="species" reg="rajah">rajah</tp:taxon-name-part></tp:taxon-name></italic> of an original wild-collected plant grown in the Botanic Gardens, Singapore. (Reproduced with permission of the Singapore Botanic Gardens)</p></caption><graphic xmlns:xlink="http://www.w3.org/1999/xlink" xlink:href="phytokeys-110-023-g001.jpg" id="oo_239605.jpg" position="float" orientation="portrait" xlink:type="simple"/></fig></tp:treatment-sec><ref-list><ref id="B2"><mixed-citation xmlns:xlink="http://www.w3.org/1999/xlink" xlink:type="simple"><institution xlink:type="simple">Anonymous</institution> (<year>1894b</year>) New Plants and Flowers. Gardeners’ Magazine, 485.</mixed-citation></ref><ref id="B3"><mixed-citation xmlns:xlink="http://www.w3.org/1999/xlink" xlink:type="simple"><institution xlink:type="simple">Anonymous</institution> (<year>1895</year>) New Garden Plants of the Year 1894. Bulletin of Miscellaneous Information 2 (Appendix): 34.</mixed-citation></ref></ref-list></tp:taxon-treatment>
